# Supplementary material for: Semi-Quantitative Method of Assessing the Thrombogenicity of Biomaterials Intended for Long-Term Blood Contact
Source: Materials (Basel). 2022 Dec 21;16(1):38. doi: 10.3390/ma16010038 (PMC9821258; doi:10.3390/ma16010038)
Supplement: Supplementary file 1 [file materials-16-00038-s001.zip]

Archive with 7 entries (7 files):
- Figure S1a.tif
- Figure S1b.tif
- Figure S2a.tif
- Figure S2b.tif
- Figure S3a.tif
- Figure S3b.tif
- Figure S3c.tif
